# Supplementary material for: Unraveling the Fungal Community Dynamics in Heat-Tolerant Coral Turbinaria sp. During Bleaching in South China Sea
Source: J Fungi (Basel). 2025 Nov 25;11(12):832. doi: 10.3390/jof11120832 (PMC12733531; doi:10.3390/jof11120832)
Supplement: Supplementary file 1 [file jof-11-00832-s001.zip]

Archive with 1 entries (1 files):
- jof-3926543-supplementary.pdf
